# Supplementary material for: trans-Diaqua­(pyridazine-3-carboxyl­ato-κ2 N 2,O)lithium
Source: Acta Crystallogr Sect E Struct Rep Online. 2011 Jan 15;67(Pt 2):m202. doi: 10.1107/S1600536811000493 (PMC3051535; doi:10.1107/S1600536811000493)
Supplement: Supplementary file 2 [file e-67-0m202-Isup2.hkl]

# 
# h,k,l, Fc-squared, Fo-squared, sigma(Fo-squared) and status flag 
# 
data_I
_shelx_title ' Lizym21 in P2(1)/c' 
_shelx_refln_list_code          4 
_shelx_F_calc_maximum      160.67 
_exptl_crystal_F_000       344.00 
_reflns_d_resolution_high  0.7801 
 
loop_ 
 _symmetry_equiv_pos_as_xyz 
 'x, y, z' 
 '-x, y+1/2, -z+1/2' 
 '-x, -y, -z' 
 'x, -y-1/2, z-1/2' 
 
_cell_length_a     7.4620 
_cell_length_b    13.7380 
_cell_length_c     8.0330 
_cell_angle_alpha  90.000 
_cell_angle_beta  112.269 
_cell_angle_gamma  90.000 
 
_shelx_F_squared_multiplier     1.000 
 
loop_ 
 _refln_index_h 
 _refln_index_k 
 _refln_index_l 
 _refln_F_squared_calc 
 _refln_F_squared_meas 
 _refln_F_squared_sigma 
 _refln_observed_status 
   1   0   0        0.56       -0.87      3.70 o 
   2   0   0      862.41     1133.66     11.75 o 
   3   0   0     2250.60     2526.69     20.67 o 
   4   0   0      173.96      213.68      8.92 o 
   5   0   0       78.82       72.46      2.83 o 
   6   0   0        8.45       10.66      8.27 o 
   7   0   0        0.01       -6.96      9.57 o 
   8   0   0       51.41       48.52      3.48 o 
   1   1   0        3.92        3.92      1.09 o 
   2   1   0     1138.99     1356.91     12.84 o 
   3   1   0       61.84       70.72      3.70 o 
   4   1   0      328.11      351.85     10.66 o 
   5   1   0        2.42        0.87      6.75 o 
   6   1   0       32.06       32.64      2.61 o 
   7   1   0        0.90        6.96      8.70 o 
   8   1   0        1.85       10.23     10.23 o 
   0   2   0     1609.13     1442.86      9.57 o 
   1   2   0        3.82       -1.52      4.13 o 
   2   2   0      600.99      753.52     10.23 o 
   3   2   0       83.13       87.47      3.70 o 
   4   2   0      150.84      179.95      7.62 o 
   5   2   0       16.94       19.15      1.96 o 
   6   2   0       85.17       87.69      4.13 o 
   7   2   0        0.12       11.53      8.27 o 
   8   2   0       39.55       32.86      3.48 o 
   1   3   0       74.67       78.99      3.26 o 
   2   3   0      251.46      279.39      7.40 o 
   3   3   0      114.05      130.99      6.09 o 
   4   3   0       18.89       21.11      1.74 o 
   5   3   0       14.15        3.05      6.96 o 
   6   3   0       10.59        8.05      8.49 o 
   7   3   0       43.49       38.95      3.05 o 
   8   3   0       35.69       34.38      3.48 o 
   0   4   0     1454.61     1376.28     12.62 o 
   1   4   0      281.46      311.38      7.18 o 
   2   4   0     1079.77     1196.11     13.93 o 
   3   4   0      678.27      844.91     13.71 o 
   4   4   0       88.28       91.17      3.05 o 
   5   4   0       25.03       25.89      2.18 o 
   6   4   0        0.05       -8.05      8.05 o 
   7   4   0       25.45       28.94      2.83 o 
   8   4   0       70.01       54.62      3.70 o 
   1   5   0      176.11      148.40      6.09 o 
   2   5   0      159.88      179.73      7.40 o 
   3   5   0      985.18     1138.23     16.54 o 
   4   5   0        0.17       -1.52      5.44 o 
   5   5   0        5.86        7.40      1.96 o 
   6   5   0        2.28       -8.05      8.05 o 
   7   5   0       40.55       42.21      3.05 o 
   8   5   0       13.69        5.88     11.31 o 
   0   6   0     1896.92     1816.03     17.41 o 
   1   6   0       50.04       42.21      1.74 o 
   2   6   0      104.78      128.82      4.79 o 
   3   6   0        5.02        8.70      1.74 o 
   4   6   0       46.36       50.26      2.18 o 
   5   6   0        7.53        7.40      7.40 o 
   6   6   0        2.57        0.00      8.70 o 
   7   6   0       56.09       47.87      3.26 o 
   8   6   0       23.52       20.02     11.97 o 
   1   7   0      653.49      592.29     11.97 o 
   2   7   0     2375.61     2388.52     24.15 o 
   3   7   0       18.14       16.10      1.74 o 
   4   7   0       21.17       24.37      1.96 o 
   5   7   0       23.59       17.41      2.18 o 
   6   7   0      101.98       99.66      4.13 o 
   7   7   0       23.77       22.19      2.83 o 
   8   7   0       13.78       11.75     11.31 o 
   0   8   0       11.81        6.96      5.22 o 
   1   8   0       26.51       31.55      1.52 o 
   2   8   0       43.67       39.17      1.74 o 
   3   8   0       22.19       23.06      1.74 o 
   4   8   0       60.43       54.18      2.39 o 
   5   8   0        0.06        1.74      7.62 o 
   6   8   0      134.16      142.52      5.22 o 
   7   8   0       21.39       21.54      3.05 o 
   1   9   0        1.23        7.40      4.57 o 
   2   9   0       50.11       44.82      1.96 o 
   3   9   0        1.73       -1.96      5.88 o 
   4   9   0      128.16      132.51      4.79 o 
   5   9   0      111.52      112.28      5.22 o 
   6   9   0       97.92      109.45      4.13 o 
   7   9   0        8.31        2.18     10.23 o 
   0  10   0       15.11       13.93      1.74 o 
   1  10   0       86.66       88.13      3.48 o 
   2  10   0        4.03       -3.26      6.31 o 
   3  10   0       62.64       56.79      2.61 o 
   4  10   0        0.60       -1.09      6.96 o 
   5  10   0       11.10        8.27      8.49 o 
   6  10   0        0.35       -4.79      9.57 o 
   7  10   0       22.05       26.55      3.05 o 
   1  11   0      559.89      474.13     13.93 o 
   2  11   0        0.13       -5.88      6.09 o 
   3  11   0      231.31      213.02     10.23 o 
   4  11   0       12.59       10.01      2.18 o 
   5  11   0        3.72        6.75      7.83 o 
   6  11   0        0.20        0.00      9.36 o 
   0  12   0        1.61        3.26      5.88 o 
   1  12   0      310.17      303.98     11.75 o 
   2  12   0       40.79       36.12      2.18 o 
   3  12   0       13.11       10.23      7.40 o 
   4  12   0       24.06       21.98      2.39 o 
   5  12   0        0.14        1.52      8.49 o 
   6  12   0        4.81        7.40      9.79 o 
   1  13   0      103.68      105.97      4.35 o 
   2  13   0       69.03       69.19      3.26 o 
   3  13   0       48.17       41.34      2.61 o 
   4  13   0        1.51       -6.09      8.92 o 
   5  13   0       39.52       34.60      3.05 o 
   0  14   0       35.93       39.38      2.39 o 
   1  14   0       38.11       40.91      2.39 o 
   2  14   0        0.01        1.31      7.18 o 
   3  14   0       41.53       40.69      2.61 o 
   4  14   0        2.76       -1.09      8.49 o 
   5  14   0       12.80       -5.44     10.66 o 
   1  15   0       18.03       11.10      7.83 o 
   2  15   0       15.00       15.67      2.39 o 
   3  15   0        8.96       10.44      7.62 o 
   4  15   0        0.68       11.31      8.49 o 
   0  16   0       28.90       35.69      2.61 o 
   1  16   0        6.12        8.05      7.83 o 
   2  16   0       10.01       13.49      9.14 o 
   3  16   0       22.47       16.75      9.79 o 
   1  17   0        1.19        4.35      8.27 o 
   2  17   0        2.33        6.75      8.92 o 
  -9   1   1        0.02      -11.53     11.75 o 
  -8   1   1        1.74        3.70      9.57 o 
  -7   1   1        0.64       -8.05      9.14 o 
  -6   1   1      330.24      345.10     13.06 o 
  -5   1   1       46.65       42.87      1.96 o 
  -4   1   1       18.87       23.06      1.96 o 
  -3   1   1      117.14      162.54      6.75 o 
  -2   1   1     8739.48     9218.32     30.90 o 
  -1   1   1       16.23       20.45      1.09 o 
   0   1   1     2676.28     2177.52    139.91 o 
   1   1   1       32.05       32.20      1.31 o 
   2   1   1      185.79      201.06      6.53 o 
   3   1   1      531.24      610.13     12.19 o 
   4   1   1     1056.83     1245.94     18.50 o 
   5   1   1       61.53       75.07      2.39 o 
   6   1   1       16.22       12.84      9.14 o 
   7   1   1        0.09        4.35      9.14 o 
   8   1   1       18.34        6.31     11.31 o 
  -9   2   1        0.00      -12.40     12.40 o 
  -8   2   1        0.03        9.36      9.14 o 
  -7   2   1       11.58       12.19      8.92 o 
  -6   2   1       32.45       38.30      2.39 o 
  -5   2   1      162.14      173.42      8.05 o 
  -4   2   1       10.06        8.70      1.74 o 
  -3   2   1       95.72      101.62      4.35 o 
  -2   2   1     5157.23     5402.61     25.24 o 
  -1   2   1      650.46      644.95      8.27 o 
   0   2   1      732.86      610.44     32.97 o 
   1   2   1     2863.25     3010.40     17.63 o 
   2   2   1      494.04      552.47      9.79 o 
   3   2   1        0.10       14.80      1.74 o 
   4   2   1      661.58      833.38     15.67 o 
   5   2   1        4.44       -1.31      6.75 o 
   6   2   1       12.19       15.67      9.14 o 
   7   2   1       21.12        0.00     10.66 o 
   8   2   1        3.45       -7.40     11.53 o 
  -9   3   1       30.12       31.12      3.70 o 
  -8   3   1        6.68       -4.79      9.79 o 
  -7   3   1        4.10        1.96      8.92 o 
  -6   3   1       31.07       28.07      2.39 o 
  -5   3   1        2.42        2.39      6.53 o 
  -4   3   1      393.73      454.55     11.75 o 
  -3   3   1      908.72     1000.06     13.93 o 
  -2   3   1       56.29       58.31      2.39 o 
  -1   3   1       49.19       41.34      1.96 o 
   0   3   1       46.03       36.75      1.31 o 
   1   3   1     1872.70     1928.96     15.23 o 
   2   3   1     1479.00     1672.20     16.54 o 
   3   3   1       11.02       10.01      1.74 o 
   4   3   1      117.89      101.40      4.13 o 
   5   3   1       67.63       70.94      3.48 o 
   6   3   1       39.43       45.26      2.83 o 
   7   3   1      119.39      114.89      4.13 o 
   8   3   1       29.81       32.20      3.48 o 
  -8   4   1        0.30       -6.75     10.01 o 
  -7   4   1       38.16       35.25      2.83 o 
  -6   4   1       64.36       67.67      3.48 o 
  -5   4   1      144.54      152.53      5.88 o 
  -4   4   1       27.84       31.12      1.96 o 
  -3   4   1      147.48      157.32      5.88 o 
  -2   4   1        5.73        6.53      1.31 o 
  -1   4   1     1511.39     1334.06     13.27 o 
   0   4   1     1078.77      930.81     34.38 o 
   1   4   1     1086.56     1170.65     13.27 o 
   2   4   1       35.05       35.25      1.52 o 
   3   4   1      705.11      804.01     14.80 o 
   4   4   1       49.67       40.91      2.18 o 
   5   4   1      129.02      156.01      6.31 o 
   6   4   1        3.92        7.83      8.49 o 
   7   4   1       30.07       33.29      3.05 o 
   8   4   1        0.05       -8.27     11.53 o 
  -8   5   1       31.78       24.81      3.26 o 
  -7   5   1      121.64      114.67      4.35 o 
  -6   5   1        0.02       -4.57      7.62 o 
  -5   5   1      101.61      115.54      4.35 o 
  -4   5   1      727.33      775.50     15.23 o 
  -3   5   1      530.42      590.98     12.40 o 
  -2   5   1       35.00       32.42      1.52 o 
  -1   5   1      780.42      698.26     10.88 o 
   0   5   1      316.69      283.36      8.70 o 
   1   5   1     1857.10     2042.11     18.28 o 
   2   5   1      197.69      223.03      8.05 o 
   3   5   1        0.12        0.44      5.44 o 
   4   5   1       10.20       10.44      7.18 o 
   5   5   1      100.01      109.88      4.35 o 
   6   5   1      239.42      244.14      9.57 o 
   7   5   1       23.31       27.20      3.05 o 
   8   5   1       11.84       10.01     11.31 o 
  -8   6   1       33.91       20.45     11.97 o 
  -7   6   1       59.36       56.36      3.05 o 
  -6   6   1        7.80       -3.26      8.92 o 
  -5   6   1       13.89       15.88      1.96 o 
  -4   6   1        1.04        0.00      6.09 o 
  -3   6   1       67.76       67.67      3.05 o 
  -2   6   1       90.06      105.97      3.92 o 
  -1   6   1      154.94      141.87      6.09 o 
   0   6   1      700.67      658.44     12.62 o 
   1   6   1      816.50      811.19     13.27 o 
   2   6   1      134.32      130.34      5.22 o 
   3   6   1      151.47      162.54      7.40 o 
   4   6   1       16.20        8.92      7.18 o 
   5   6   1      138.22      139.69      6.53 o 
   6   6   1       67.80       74.63      3.05 o 
   7   6   1        0.06       -2.83      2.83 o 
  -8   7   1        1.54        1.09      3.05 o 
  -7   7   1       20.66       14.58     10.01 o 
  -6   7   1      121.61      152.10      5.66 o 
  -5   7   1       30.59       31.99      2.18 o 
  -4   7   1       47.02       41.34      1.96 o 
  -3   7   1      215.67      232.17      9.57 o 
  -2   7   1      253.54      283.96      9.57 o 
  -1   7   1      133.84      142.52      5.44 o 
   0   7   1       53.81       68.40      1.76 o 
   1   7   1      228.51      246.10      9.14 o 
   2   7   1       30.75       39.17      1.96 o 
   3   7   1        0.01       -1.31      5.88 o 
   4   7   1      442.82      454.77     14.14 o 
   5   7   1      108.82      120.11      4.13 o 
   6   7   1        1.20       -3.48      8.70 o 
   7   7   1       16.62       13.27     10.01 o 
  -8   8   1       38.58       23.06     12.40 o 
  -7   8   1       49.24       45.91      3.05 o 
  -6   8   1        2.85       -1.74      8.49 o 
  -5   8   1       16.07       11.10      8.05 o 
  -4   8   1       32.90       37.64      1.96 o 
  -3   8   1        0.15       -2.39      5.00 o 
  -2   8   1      245.16      239.35      9.57 o 
  -1   8   1      711.27      641.03     13.06 o 
   0   8   1      360.72      363.20     16.32 o 
   1   8   1        6.23        6.96      1.52 o 
   2   8   1        0.19       -3.48      5.22 o 
   3   8   1      159.74      167.33      6.53 o 
   4   8   1       52.78       53.96      2.39 o 
   5   8   1      106.92      155.36      4.79 o 
   6   8   1       46.43       60.49      3.26 o 
   7   8   1        4.02        2.18     10.01 o 
  -7   9   1        1.45        8.05      8.92 o 
  -6   9   1       40.54       43.95      2.83 o 
  -5   9   1        1.76        0.00      7.18 o 
  -4   9   1       31.58       39.38      2.18 o 
  -3   9   1       49.14       55.27      2.18 o 
  -2   9   1        7.14        5.00      1.52 o 
  -1   9   1       87.53       83.34      3.48 o 
   0   9   1       19.05       16.90      1.08 o 
   1   9   1       25.93       24.15      1.74 o 
   2   9   1        9.05        5.00      5.44 o 
   3   9   1       17.76       23.06      1.96 o 
   4   9   1       53.29       58.10      2.61 o 
   5   9   1       43.85       49.39      2.83 o 
   6   9   1       24.43       17.63      9.57 o 
   7   9   1       16.23       12.19      3.05 o 
  -7  10   1        5.62        1.09     10.01 o 
  -6  10   1        4.86       -1.31      9.14 o 
  -5  10   1       22.94        5.66      8.70 o 
  -4  10   1       41.00       36.77      2.18 o 
  -3  10   1      147.29      147.53      6.09 o 
  -2  10   1        4.28        1.09      5.66 o 
  -1  10   1      366.11      362.51     11.75 o 
   0  10   1        0.17        2.83      3.70 o 
   1  10   1      188.12      167.33      6.09 o 
   2  10   1       69.11       69.41      2.61 o 
   3  10   1       32.66       35.25      2.18 o 
   4  10   1        2.11       10.01      6.75 o 
   5  10   1       30.80       34.81      2.61 o 
   6  10   1        3.97       -1.09      9.14 o 
  -7  11   1       35.65       32.42      3.26 o 
  -6  11   1        1.37        9.14      8.70 o 
  -5  11   1       20.49       16.75      9.14 o 
  -4  11   1      101.04      103.57      4.57 o 
  -3  11   1      162.05      169.29      6.75 o 
  -2  11   1        9.89       10.23      6.09 o 
  -1  11   1      166.77      149.49      6.75 o 
   0  11   1        5.10        4.48      4.08 o 
   1  11   1      299.31      312.25     11.75 o 
   2  11   1        9.32        7.62      1.96 o 
   3  11   1        5.25        7.83      6.53 o 
   4  11   1        0.52       -7.83      7.83 o 
   5  11   1       14.71       13.93      8.49 o 
   6  11   1       18.57       16.54      3.05 o 
  -6  12   1        0.38       -1.09      9.57 o 
  -5  12   1       20.12       24.81      2.61 o 
  -4  12   1        0.35       -2.18      2.18 o 
  -3  12   1      511.87      488.28     16.54 o 
  -2  12   1        1.38       -6.53      7.40 o 
  -1  12   1      861.43      795.95     18.71 o 
   0  12   1        8.30        4.68      4.89 o 
   2  12   1        6.19        6.75      7.18 o 
   3  12   1       10.14       -6.09      8.27 o 
   4  12   1        0.81        0.44      7.62 o 
   5  12   1        3.59        3.05      9.79 o 
   6  12   1        3.71       10.23     10.23 o 
  -6  13   1        3.21        3.26      9.57 o 
  -5  13   1      119.71      127.94      4.57 o 
  -4  13   1        1.80        8.92      7.18 o 
  -3  13   1        0.00       -8.27      8.27 o 
  -2  13   1        1.13       -2.39      6.75 o 
  -1  13   1        6.88        9.14      6.53 o 
   0  13   1        0.08       -2.16      4.37 o 
   1  13   1       30.48       30.68      2.18 o 
   2  13   1        8.73        0.44      7.83 o 
   3  13   1      123.24      127.51      6.09 o 
   4  13   1       12.56       15.23      2.61 o 
   5  13   1        3.00      -10.23     10.23 o 
  -5  14   1        0.10       -1.09      9.14 o 
  -4  14   1       13.55        9.79      8.70 o 
  -3  14   1        7.70        6.75      7.18 o 
  -2  14   1        0.48       -1.31      7.40 o 
  -1  14   1       37.65       42.00      2.39 o 
   0  14   1       20.68       17.63      1.54 o 
   1  14   1        3.76        4.79      6.75 o 
   2  14   1       39.41       37.21      2.61 o 
   3  14   1       10.26        1.96      8.05 o 
   4  14   1        0.27        1.96      8.92 o 
  -4  15   1       25.01       26.76      2.83 o 
  -3  15   1       19.14       19.15      2.61 o 
  -2  15   1        1.21        2.39      7.62 o 
  -1  15   1        0.84       -2.83      7.40 o 
   0  15   1        1.89        2.16      6.64 o 
   1  15   1        2.63        5.22      2.18 o 
   2  15   1        1.84       -8.05      8.05 o 
   3  15   1       23.77       16.54     10.44 o 
   4  15   1       16.02       19.15      2.83 o 
  -3  16   1       12.81       -9.79      9.79 o 
  -2  16   1        0.85       -8.92      8.92 o 
  -1  16   1       31.52       30.90      2.61 o 
   0  16   1        1.01        3.95      4.92 o 
   1  16   1       15.88       12.62      8.49 o 
   2  16   1       18.78       18.93      2.61 o 
   3  16   1       11.89       11.10      9.14 o 
  -2  17   1        0.33        5.00      8.92 o 
  -1  17   1        2.41        9.36      8.70 o 
   0  17   1        0.45       -0.13      7.29 o 
   1  17   1       15.40       18.93      2.61 o 
  -9   0   2        3.30       -5.44     11.31 o 
  -8   0   2       27.23       25.24      3.05 o 
  -7   0   2       41.65       42.43      2.61 o 
  -6   0   2      166.85      166.46      5.66 o 
  -5   0   2       32.09       39.17      1.96 o 
  -4   0   2      719.09      878.42     14.80 o 
  -3   0   2      611.58      660.61     11.10 o 
  -2   0   2    25815.92    21759.29    144.26 o 
  -1   0   2      556.48      490.24      7.83 o 
   0   0   2        6.49        7.02      1.24 o 
   1   0   2       66.01       55.27      2.61 o 
   2   0   2     2469.67     2591.10     21.54 o 
   3   0   2       20.47       25.46      1.96 o 
   4   0   2        7.06        5.44      6.09 o 
   5   0   2       29.26       28.72      2.39 o 
   6   0   2       77.05       97.26      3.70 o 
   7   0   2        2.93        6.31      9.79 o 
  -9   1   2        1.55      -10.66     11.31 o 
  -8   1   2       56.96       48.52      3.05 o 
  -7   1   2        1.65       -6.31      8.70 o 
  -6   1   2      163.53      156.67      5.88 o 
  -5   1   2      400.87      378.18     12.19 o 
  -4   1   2      207.49      233.91      9.14 o 
  -3   1   2       16.10       18.28      1.52 o 
  -2   1   2     3556.97     3411.42     20.45 o 
  -1   1   2      150.54      138.82      5.44 o 
   0   1   2     1555.41     1300.25     36.12 o 
   1   1   2     1654.73     1566.67     14.80 o 
   2   1   2        2.18        5.00      4.57 o 
   3   1   2       17.65       26.55      1.74 o 
   4   1   2       52.36       49.39      2.83 o 
   5   1   2       99.90       98.79      3.70 o 
   6   1   2        0.55       -4.35      8.05 o 
   7   1   2        0.19        2.61      2.83 o 
  -9   2   2        1.61       -9.79     11.31 o 
  -8   2   2       13.60        3.26     10.23 o 
  -7   2   2       33.61       33.29      2.61 o 
  -6   2   2        2.44        0.00      7.18 o 
  -5   2   2       32.27       30.03      1.96 o 
  -4   2   2      104.61       93.78      3.70 o 
  -3   2   2      113.84      124.90      5.00 o 
  -2   2   2     1765.55     1775.34     15.88 o 
  -1   2   2        7.27        7.40      4.13 o 
   0   2   2       58.65       63.27      2.39 o 
   1   2   2        0.54        2.83      1.31 o 
   2   2   2      504.49      590.33     11.53 o 
   3   2   2       59.74       73.11      3.26 o 
   4   2   2       26.29       32.86      1.96 o 
   5   2   2        6.97        6.53      2.18 o 
   6   2   2      162.22      165.59      7.18 o 
   7   2   2       15.18       17.19      3.05 o 
  -9   3   2       18.01       -3.26     13.06 o 
  -8   3   2       10.92       15.23      9.36 o 
  -7   3   2        9.96        6.09      8.27 o 
  -6   3   2       35.67       37.21      2.39 o 
  -5   3   2        7.29        8.92      6.31 o 
  -4   3   2       66.10       76.16      3.05 o 
  -3   3   2       52.15       57.23      2.83 o 
  -2   3   2      191.05      192.13      6.96 o 
  -1   3   2      157.58      148.83      5.88 o 
   0   3   2       15.94       11.96      5.22 o 
   1   3   2      892.38      915.63     12.40 o 
   2   3   2       59.98       54.40      1.96 o 
   3   3   2        0.02       -5.22      5.66 o 
   4   3   2        0.03        0.22      6.09 o 
   5   3   2      111.01      121.85      4.79 o 
   6   3   2       45.69       45.69      2.83 o 
   7   3   2        3.60      -11.53     11.53 o 
  -9   4   2       22.67       20.24      3.48 o 
  -8   4   2        6.64        1.96      9.79 o 
  -7   4   2        1.68       -4.35      8.49 o 
  -6   4   2       69.71       68.98      2.61 o 
  -5   4   2       24.55       31.77      1.96 o 
  -4   4   2       13.14       11.97      1.74 o 
  -3   4   2       62.80       61.58      1.96 o 
  -2   4   2       19.63       17.19      1.31 o 
  -1   4   2      173.25      159.93      6.09 o 
   0   4   2     2901.60     2427.20    166.24 o 
   1   4   2      387.66      447.81      9.79 o 
   2   4   2      702.36      732.42     13.49 o 
   3   4   2      430.99      473.48     12.19 o 
   4   4   2        2.97        6.09      6.53 o 
   5   4   2       75.74       76.59      4.57 o 
   6   4   2      101.38      107.27      4.79 o 
   7   4   2        0.01        3.05      9.57 o 
  -9   5   2        1.90       -8.05     11.31 o 
  -8   5   2        1.14       -7.62     10.23 o 
  -7   5   2        1.59        6.09      7.83 o 
  -6   5   2        6.03        8.92      6.96 o 
  -5   5   2      419.71      461.95     13.71 o 
  -4   5   2       86.13       92.69      4.35 o 
  -3   5   2        2.31       -0.44      5.66 o 
  -2   5   2      135.46      139.69      6.09 o 
  -1   5   2       48.21       42.43      1.96 o 
   0   5   2       59.86       52.07      3.37 o 
   1   5   2      128.69      117.50      5.44 o 
   2   5   2       92.34      117.72      5.00 o 
   3   5   2       43.68       45.69      1.96 o 
   4   5   2       82.57      104.01      4.79 o 
   5   5   2      289.33      304.85     13.49 o 
   6   5   2        7.98       -0.87      9.57 o 
   7   5   2        0.71        7.18      9.57 o 
  -8   6   2        8.29        8.92      9.57 o 
  -7   6   2        6.35        6.75      8.92 o 
  -6   6   2        0.72        0.65      7.62 o 
  -5   6   2      184.75      187.13      7.62 o 
  -4   6   2      116.19      126.42      5.66 o 
  -3   6   2      110.75      133.82      5.00 o 
  -2   6   2      451.37      456.73     11.31 o 
  -1   6   2      198.94      209.11      7.40 o 
   0   6   2      134.33      112.22      3.19 o 
   1   6   2       28.98       24.37      1.74 o 
   2   6   2        0.00        8.70      4.79 o 
   3   6   2      263.17      278.95     10.66 o 
   4   6   2        9.97        5.88      7.18 o 
   5   6   2        5.70        5.00      8.05 o 
   6   6   2        3.03       -8.27      9.14 o 
   7   6   2        9.64       -5.22     10.44 o 
  -8   7   2       34.30       32.42      3.26 o 
  -7   7   2       27.02       29.59      2.83 o 
  -6   7   2        4.62        1.09      7.40 o 
  -5   7   2        1.29        0.65      6.75 o 
  -4   7   2      417.32      467.82     13.06 o 
  -3   7   2      134.71      136.21      5.44 o 
  -2   7   2      377.18      389.93     10.88 o 
  -1   7   2        8.80        9.36      5.00 o 
   0   7   2      658.28      645.05     18.71 o 
   1   7   2        0.01        0.00      5.22 o 
   2   7   2        4.55        8.27      5.22 o 
   3   7   2      272.27      280.26     10.66 o 
   4   7   2      222.02      233.48      9.57 o 
   5   7   2       59.89       62.67      2.83 o 
   6   7   2       40.16       43.08      2.83 o 
   7   7   2        6.75        2.83     10.66 o 
  -8   8   2       77.97       70.72      3.70 o 
  -7   8   2       18.12       18.28      2.61 o 
  -6   8   2        0.72       -8.05      8.05 o 
  -5   8   2       57.90       59.55      3.05 o 
  -4   8   2       55.39       57.23      2.39 o 
  -3   8   2      191.11      180.82      7.62 o 
  -2   8   2       11.85       10.44      1.52 o 
  -1   8   2      251.86      250.45      9.36 o 
   0   8   2      709.11      665.40      9.69 o 
   1   8   2        6.31        8.49      5.22 o 
   2   8   2      639.10      658.00     14.80 o 
   3   8   2      169.88      191.92      7.83 o 
   4   8   2       84.46       96.61      3.70 o 
   5   8   2        5.85        6.31      7.83 o 
   6   8   2        0.03       -2.39      9.57 o 
  -8   9   2        4.47       -2.18     11.31 o 
  -7   9   2        1.59        4.79      8.70 o 
  -6   9   2        2.67       -1.74      8.05 o 
  -5   9   2       20.29       24.59      2.18 o 
  -4   9   2       25.00       28.94      1.96 o 
  -3   9   2      284.94      308.33     11.31 o 
  -2   9   2        0.22        7.83      5.00 o 
  -1   9   2       14.99       13.49      1.74 o 
   0   9   2       21.67       21.09      1.41 o 
   1   9   2        3.32        1.09      5.88 o 
   2   9   2       72.75       80.51      3.26 o 
   3   9   2       49.33       53.53      2.18 o 
   4   9   2      156.77      162.54      6.75 o 
   5   9   2        2.64        4.57      8.27 o 
   6   9   2        5.06       -5.22      9.57 o 
  -7  10   2        3.00       -4.13     10.01 o 
  -6  10   2        0.47       -8.92      8.92 o 
  -5  10   2       24.96       23.72      2.39 o 
  -4  10   2       10.23       12.62      6.96 o 
  -3  10   2       83.86       96.83      3.70 o 
  -2  10   2        2.84        2.18      6.09 o 
  -1  10   2       58.87       57.23      2.39 o 
   0  10   2       69.51       66.14      2.18 o 
   1  10   2      116.69      111.41      5.00 o 
   2  10   2        3.19        5.66      6.31 o 
   3  10   2       65.93       60.27      2.61 o 
   4  10   2        3.98       -8.49      8.49 o 
   5  10   2       40.88       39.82      2.83 o 
   6  10   2        1.50        8.70      9.36 o 
  -7  11   2        2.22        7.62      8.92 o 
  -6  11   2        2.67       10.01      8.27 o 
  -5  11   2      124.39      118.15      4.57 o 
  -4  11   2        0.75        0.44      7.18 o 
  -3  11   2      163.22      149.92      6.09 o 
  -2  11   2        0.60        4.35      5.88 o 
  -1  11   2      596.63      524.62     14.58 o 
   0  11   2       23.05       15.49      3.26 o 
   1  11   2      279.99      231.95     10.01 o 
   2  11   2       60.01       61.36      2.39 o 
   3  11   2       11.91        7.40      2.18 o 
   4  11   2        0.17       -8.70      8.70 o 
   5  11   2        2.60       13.93      8.05 o 
  -6  12   2        9.90       14.80     10.23 o 
  -5  12   2        4.87       10.44      8.05 o 
  -4  12   2        0.02       -0.87      7.83 o 
  -3  12   2      160.26      170.59      7.18 o 
  -2  12   2       17.72        9.36      7.40 o 
  -1  12   2       79.51       83.56      2.83 o 
   0  12   2      113.36      105.40      5.66 o 
   1  12   2       73.08       65.50      3.05 o 
   2  12   2        5.77       10.23      2.18 o 
   3  12   2       46.56       46.13      2.61 o 
   4  12   2       10.68       10.88      7.83 o 
   5  12   2       14.56       14.36      9.36 o 
  -6  13   2        5.58       15.23      9.14 o 
  -5  13   2       20.12       12.84      8.49 o 
  -4  13   2        4.24       -7.18      8.27 o 
  -3  13   2      284.22      315.29     12.40 o 
  -2  13   2        0.20       -6.96      6.96 o 
  -1  13   2      116.86      118.59      4.13 o 
   0  13   2        1.95        3.72      5.33 o 
   1  13   2       49.78       41.56      2.39 o 
   2  13   2        0.02       -1.74      7.83 o 
   3  13   2        9.36       12.84      2.39 o 
   4  13   2        1.82        7.62      8.70 o 
   5  13   2        5.73        4.57      9.79 o 
  -5  14   2        9.46       13.27      9.57 o 
  -4  14   2       22.47       27.20      2.61 o 
  -3  14   2        0.09        1.31      7.83 o 
  -2  14   2        9.12        2.61      7.40 o 
  -1  14   2       66.64       65.50      2.61 o 
   0  14   2       61.28       68.00      1.85 o 
   1  14   2      129.34      122.29      5.00 o 
   2  14   2        1.98        0.00      8.05 o 
   3  14   2       44.77       48.09      2.83 o 
   4  14   2        0.29       -1.09      9.14 o 
  -4  15   2        0.19        9.57      8.05 o 
  -3  15   2        2.87       11.31      8.27 o 
  -2  15   2       12.49       14.36      7.83 o 
  -1  15   2       61.14       66.15      3.26 o 
   0  15   2       21.20        5.99      6.37 o 
   1  15   2       37.77       39.82      2.61 o 
   2  15   2       27.31       29.59      2.61 o 
   3  15   2       35.20       44.17      2.83 o 
  -3  16   2        8.22        1.52      9.14 o 
  -2  16   2        1.40        7.83      7.83 o 
  -1  16   2       25.67       26.33      2.61 o 
   0  16   2        1.06        0.00      5.69 o 
   2  16   2       21.33       21.11      2.83 o 
  -2  17   2       13.09       15.23      9.14 o 
  -1  17   2        4.04       -6.75      9.36 o 
   0  17   2       13.95       19.27      1.85 o 
  -9   1   3       11.68       11.97     10.44 o 
  -8   1   3       23.54        2.61     10.01 o 
  -7   1   3       12.12        2.18      8.27 o 
  -6   1   3        1.45       -1.96      6.96 o 
  -5   1   3        4.73        3.48      6.75 o 
  -4   1   3     5551.26     5861.74     36.56 o 
  -3   1   3        3.34        4.13      1.31 o 
  -2   1   3      946.97      947.62     12.62 o 
  -1   1   3      783.51      709.79     10.66 o 
   0   1   3      509.97      425.59      6.38 o 
   1   1   3       24.14       21.11      1.52 o 
   2   1   3      179.38      203.01      8.05 o 
   3   1   3       62.65       58.53      3.05 o 
   4   1   3      153.50      163.85      6.96 o 
   5   1   3       24.82       14.80      8.92 o 
   6   1   3        1.82        5.88      8.49 o 
   7   1   3        1.41        9.14     10.66 o 
  -9   2   3        0.19      -10.44     10.44 o 
  -8   2   3       26.07       18.28     10.01 o 
  -7   2   3        9.93        9.36      8.70 o 
  -6   2   3        1.80       -2.18      7.40 o 
  -5   2   3       60.62       66.15      2.61 o 
  -4   2   3      529.32      581.84     13.06 o 
  -3   2   3      137.67      179.73      6.75 o 
  -2   2   3       41.62       38.95      1.96 o 
  -1   2   3      802.29      711.53     11.31 o 
   0   2   3      194.40      161.28      4.69 o 
   1   2   3      199.60      201.06      7.83 o 
   2   2   3      849.70      946.09     15.45 o 
   3   2   3       29.70       31.77      1.96 o 
   4   2   3      112.32      131.64      5.00 o 
   5   2   3      110.29      115.32      5.22 o 
   6   2   3       32.32       23.06      2.83 o 
   7   2   3       27.12       30.90      3.26 o 
  -9   3   3        0.91       12.40     10.66 o 
  -8   3   3        4.49        0.87      8.92 o 
  -7   3   3       11.66        5.44      8.49 o 
  -6   3   3       12.04       10.88      2.18 o 
  -5   3   3       22.41       18.71      1.96 o 
  -4   3   3      198.19      196.27      8.49 o 
  -3   3   3      138.57      177.56      6.53 o 
  -2   3   3     1281.92     1283.36     15.45 o 
  -1   3   3      256.16      261.76      7.83 o 
   0   3   3      729.44      587.63     26.33 o 
   1   3   3      439.21      425.39     10.44 o 
   2   3   3      315.67      360.99     10.88 o 
   3   3   3       29.61       33.51      1.96 o 
   4   3   3       50.35       46.35      2.39 o 
   5   3   3       56.87       49.18      2.83 o 
   6   3   3       73.66       65.28      3.26 o 
   7   3   3        2.84       10.23     10.23 o 
  -9   4   3        0.02       -3.26     10.23 o 
  -8   4   3       33.00       17.63     10.66 o 
  -7   4   3       20.45       19.80      2.61 o 
  -6   4   3       16.50        8.05      8.05 o 
  -5   4   3       47.68       47.65      2.18 o 
  -4   4   3       17.57       15.45      1.74 o 
  -3   4   3       34.83       30.46      1.96 o 
  -2   4   3       96.15       91.61      2.83 o 
  -1   4   3     1935.73     1734.43     18.28 o 
   0   4   3       93.38       89.52      5.00 o 
   1   4   3      165.53      153.84      6.31 o 
   2   4   3      267.06      235.65      9.36 o 
   3   4   3      141.82      171.68      6.31 o 
   4   4   3      112.31      118.37      4.35 o 
   5   4   3        6.03        8.49      2.39 o 
   6   4   3        3.60        5.22      9.14 o 
   7   4   3        0.56       -5.44     10.88 o 
  -9   5   3       19.93       17.19     10.66 o 
  -8   5   3        2.13       -1.52     10.01 o 
  -7   5   3       43.68       41.56      2.61 o 
  -6   5   3      150.69      147.53      5.44 o 
  -5   5   3       59.66       73.33      2.83 o 
  -4   5   3        0.74        0.87      5.66 o 
  -3   5   3      488.78      499.38     12.19 o 
  -2   5   3      141.57      151.44      5.66 o 
  -1   5   3      646.93      617.31     12.40 o 
   0   5   3      161.14      155.39      4.33 o 
   1   5   3        3.46        6.75      1.52 o 
   2   5   3        3.82        7.83      5.00 o 
   3   5   3       64.77       67.89      3.05 o 
   4   5   3      523.71      530.06     16.32 o 
   5   5   3       42.01       43.52      2.83 o 
   6   5   3       14.40       13.93      9.79 o 
   7   5   3       10.86      -10.88     10.88 o 
  -8   6   3        2.10        2.39      9.36 o 
  -7   6   3       26.35       21.98      2.61 o 
  -6   6   3      163.19      162.11      7.40 o 
  -5   6   3        6.77       11.53      6.75 o 
  -4   6   3      103.54      117.94      4.57 o 
  -3   6   3      177.08      178.21      8.05 o 
  -2   6   3     1018.25      999.84     15.88 o 
  -1   6   3      200.10      164.50      6.75 o 
   0   6   3      173.76      169.16      7.83 o 
   1   6   3        2.14       -5.22      5.66 o 
   2   6   3      119.19      120.11      4.57 o 
   3   6   3        5.15        5.22      1.96 o 
   4   6   3        4.40       10.01      7.40 o 
   5   6   3        2.51        9.14      8.05 o 
   6   6   3       60.21       52.44      3.26 o 
  -8   7   3       10.67        3.48     10.44 o 
  -7   7   3        0.16        7.40      8.27 o 
  -6   7   3        1.88       -7.62      7.62 o 
  -5   7   3        5.50        8.05      6.53 o 
  -4   7   3      139.67      160.15      6.31 o 
  -3   7   3       14.44        8.49      5.88 o 
  -2   7   3      215.83      215.20      8.70 o 
  -1   7   3        1.75        5.00      5.22 o 
   0   7   3       20.85       26.22      1.31 o 
   1   7   3       20.01       21.76      1.74 o 
   2   7   3      311.85      308.11     11.31 o 
   3   7   3      184.71      184.08      8.70 o 
   4   7   3        1.76        7.62      6.96 o 
   5   7   3       24.16       18.93      2.61 o 
   6   7   3       29.57       28.72      3.05 o 
  -8   8   3        0.31       -5.22     10.23 o 
  -7   8   3        2.75        3.26      8.05 o 
  -6   8   3       56.52       60.71      2.61 o 
  -5   8   3       17.04       19.15      2.18 o 
  -4   8   3        6.77       10.88      5.88 o 
  -3   8   3      137.00      136.00      6.09 o 
  -2   8   3      211.04      203.67      9.14 o 
  -1   8   3       21.10       24.59      1.74 o 
   0   8   3       41.68       36.31      2.61 o 
   1   8   3      337.43      340.75     11.31 o 
   2   8   3      387.25      394.71     13.27 o 
   3   8   3      115.34      121.63      4.57 o 
   4   8   3       20.93       10.23      8.70 o 
   5   8   3        0.67        6.96      8.49 o 
   6   8   3        0.50       -2.18     10.23 o 
  -8   9   3        8.70       12.19      3.05 o 
  -7   9   3        4.03        4.35      8.70 o 
  -6   9   3       11.75       14.80      2.39 o 
  -5   9   3       20.29       19.58      2.18 o 
  -4   9   3        0.48        8.70      6.31 o 
  -3   9   3       59.90       57.66      2.61 o 
  -2   9   3        5.87        2.39      5.22 o 
  -1   9   3       40.33       43.95      1.96 o 
   0   9   3        6.38        6.69      3.53 o 
   1   9   3        2.98        1.52      1.74 o 
   2   9   3       56.31       63.97      2.39 o 
   3   9   3      140.40      149.27      5.66 o 
   4   9   3       38.42       45.48      2.61 o 
   5   9   3       13.29        9.36      2.61 o 
   6   9   3       18.04       21.32      3.05 o 
  -7  10   3        0.13        1.09      2.61 o 
  -6  10   3        4.92        6.31      9.14 o 
  -5  10   3       72.54       74.20      3.05 o 
  -4  10   3       21.87        8.27      8.27 o 
  -3  10   3       24.13       22.63      1.96 o 
  -2  10   3       41.62       46.78      2.18 o 
  -1  10   3      378.18      298.97     11.31 o 
   0  10   3      133.16      119.87      3.81 o 
   1  10   3       22.27       20.89      1.96 o 
   2  10   3        4.02        3.05      6.96 o 
   3  10   3        3.58        6.96      2.18 o 
   4  10   3       56.35       53.75      2.83 o 
   5  10   3        0.40        6.09      9.14 o 
  -7  11   3        1.46        8.70      9.36 o 
  -6  11   3       28.58       33.94      2.83 o 
  -5  11   3       94.42      102.27      3.70 o 
  -4  11   3        2.25        6.31      7.18 o 
  -3  11   3      204.07      198.23      8.92 o 
  -2  11   3        2.46        2.18      6.53 o 
  -1  11   3      141.12      133.38      6.09 o 
   0  11   3       41.61       37.10      1.54 o 
   1  11   3        7.01        9.36      1.96 o 
   2  11   3       12.22       10.66      6.96 o 
   3  11   3        8.91        0.87      7.40 o 
   4  11   3       45.38       50.48      2.83 o 
   5  11   3        4.75        8.70      9.57 o 
  -6  12   3        9.68        8.49      2.83 o 
  -5  12   3      294.77      296.58     11.31 o 
  -4  12   3       39.42       39.38      2.61 o 
  -3  12   3      202.66      204.10      8.49 o 
  -2  12   3        5.69        7.62      6.31 o 
  -1  12   3      158.04      138.61      5.00 o 
   0  12   3        8.84        9.67      4.52 o 
   1  12   3       71.69       59.19      2.61 o 
   2  12   3        1.24        7.40      7.40 o 
   3  12   3        0.15        0.87      8.27 o 
   4  12   3        4.65        4.13      8.49 o 
  -6  13   3        0.71       -8.27      9.79 o 
  -5  13   3       28.66        5.44     10.23 o 
  -4  13   3        3.53        1.52      2.61 o 
  -3  13   3       37.18       43.74      2.61 o 
  -2  13   3       23.90       17.84      2.18 o 
  -1  13   3       20.65       10.44      8.27 o 
   0  13   3       12.91       12.36      5.11 o 
   1  13   3       16.91        9.14      7.83 o 
   2  13   3        0.18       -5.00      7.62 o 
   3  13   3        2.84       -5.00      8.70 o 
   4  13   3       14.98        8.70      9.57 o 
  -5  14   3        0.14       -9.36      9.36 o 
  -4  14   3        0.32       -2.39      7.40 o 
  -3  14   3        1.79        4.79      7.18 o 
  -2  14   3       17.48       13.71      2.39 o 
  -1  14   3        1.41       -1.74      7.62 o 
   0  14   3        4.36        2.12      5.31 o 
   1  14   3       14.68       11.53      2.39 o 
   2  14   3        1.09        8.49      8.27 o 
   3  14   3       13.37       12.84      8.70 o 
  -4  15   3        0.28        2.18      8.27 o 
  -3  15   3        1.98       -7.62      9.14 o 
  -2  15   3       14.00        5.00      8.70 o 
  -1  15   3       21.89       23.94      2.61 o 
   0  15   3        9.28        4.77      6.15 o 
   1  15   3       31.42       30.46      2.61 o 
   2  15   3       40.40       47.22      3.05 o 
  -3  16   3        1.87        5.00      9.14 o 
  -2  16   3        0.07       -8.92      8.92 o 
  -1  16   3        3.15       -3.26      8.70 o 
   0  16   3       11.77       10.49      6.38 o 
   1  16   3       34.07       44.17      2.83 o 
  -9   0   4        3.13      -11.53     11.53 o 
  -8   0   4       52.89       42.87      3.05 o 
  -7   0   4       24.67       27.20      2.61 o 
  -6   0   4      569.27      557.04     16.10 o 
  -5   0   4      411.81      425.39     12.62 o 
  -4   0   4     1101.94     1248.33     18.28 o 
  -3   0   4      190.62      198.88      7.83 o 
  -2   0   4       57.65       54.18      2.61 o 
  -1   0   4     1121.81     1095.80     15.01 o 
   0   0   4     3349.63     2951.87     30.90 o 
   1   0   4        5.10        9.57      1.52 o 
   2   0   4       83.96       79.20      3.05 o 
   3   0   4      214.48      210.19      8.70 o 
   4   0   4       25.87       19.58      2.18 o 
   5   0   4      103.99      105.97      4.35 o 
   6   0   4       27.26       28.72      3.05 o 
  -9   1   4        0.02        1.52     10.66 o 
  -8   1   4        0.29        2.18      8.70 o 
  -7   1   4        6.07        8.92      8.49 o 
  -6   1   4       81.18       83.12      3.05 o 
  -5   1   4      115.62      122.50      5.00 o 
  -4   1   4      174.77      193.22      8.05 o 
  -3   1   4       72.17       63.75      2.39 o 
  -2   1   4       64.18       59.62      3.05 o 
  -1   1   4       77.31       70.94      2.83 o 
   0   1   4      193.15      184.21      5.42 o 
   1   1   4      229.48      225.21      6.75 o 
   2   1   4        4.17        5.44      1.52 o 
   3   1   4        9.27        7.18      5.88 o 
   4   1   4        2.64        2.83      1.96 o 
   5   1   4       11.17        9.57      2.61 o 
   6   1   4        0.04       -9.57      9.57 o 
  -9   2   4        2.72       -2.61     10.88 o 
  -8   2   4        0.94       -9.79      9.79 o 
  -7   2   4       32.28       27.85      2.61 o 
  -6   2   4       26.59       26.76      2.18 o 
  -5   2   4        1.71       -5.22      6.31 o 
  -4   2   4      525.48      529.84     13.06 o 
  -3   2   4      121.26      128.16      5.44 o 
  -2   2   4       20.97       28.50      1.52 o 
  -1   2   4       50.73       56.14      2.61 o 
   0   2   4      138.53      123.41      3.84 o 
   1   2   4       59.88       50.05      2.18 o 
   2   2   4       27.80       26.55      1.74 o 
   3   2   4      170.15      173.42      7.40 o 
   4   2   4      175.11      175.16      7.62 o 
   5   2   4       23.27       20.67      2.61 o 
   6   2   4       13.60        4.57     10.44 o 
  -9   3   4       12.01       12.40     10.66 o 
  -8   3   4        3.30        1.96      8.70 o 
  -7   3   4        3.43        5.66      2.39 o 
  -6   3   4      151.11      157.75      6.75 o 
  -5   3   4       23.96       23.94      1.96 o 
  -4   3   4       26.48       25.68      1.74 o 
  -3   3   4      308.37      324.00     10.01 o 
  -2   3   4      168.66      139.48      6.31 o 
  -1   3   4      393.57      342.27     10.23 o 
   0   3   4      226.12      192.62     11.21 o 
   1   3   4       49.90       40.47      1.74 o 
   2   3   4       17.24       16.97      1.74 o 
   3   3   4      341.11      351.85     12.62 o 
   4   3   4        0.09       -6.53      7.62 o 
   5   3   4        1.18        0.87      8.70 o 
   6   3   4       16.23       15.45      8.92 o 
  -9   4   4        1.23       11.53     10.44 o 
  -8   4   4       40.82       36.12      3.05 o 
  -7   4   4        4.36        1.31      8.05 o 
  -6   4   4       22.25       25.24      2.18 o 
  -5   4   4       54.50       53.96      2.18 o 
  -4   4   4       71.19       75.07      2.83 o 
  -3   4   4        0.87        1.96      5.66 o 
  -2   4   4      415.98      368.82     10.44 o 
  -1   4   4        0.06       -5.44      5.44 o 
   0   4   4      280.81      247.92      6.38 o 
   1   4   4      123.39      131.21      5.44 o 
   2   4   4      298.00      276.13     10.44 o 
   3   4   4      128.12      140.57      5.44 o 
   4   4   4      230.43      237.39     10.66 o 
   5   4   4       40.31       35.25      3.05 o 
   6   4   4        0.01      -11.31     11.31 o 
  -9   5   4        0.41       -3.26     11.10 o 
  -8   5   4        7.45        2.39      9.79 o 
  -7   5   4        3.95        0.00      8.27 o 
  -6   5   4        9.08       10.01      7.62 o 
  -5   5   4       28.95        6.75      7.40 o 
  -4   5   4       74.00       75.72      2.18 o 
  -3   5   4      157.72      156.01      6.75 o 
  -2   5   4        9.40        6.31      5.88 o 
  -1   5   4      223.67      207.58      8.05 o 
   0   5   4        8.41        3.58      3.48 o 
   1   5   4        7.83        8.70      5.22 o 
   2   5   4       63.94       62.01      2.61 o 
   3   5   4      211.22      162.32     10.01 o 
   4   5   4        0.02       -1.96      7.83 o 
   5   5   4        3.10        0.44      9.36 o 
   6   5   4       22.08       -8.70     12.19 o 
  -8   6   4        3.66        1.09      2.83 o 
  -7   6   4      123.93      117.72      4.79 o 
  -6   6   4       11.27        9.57      2.39 o 
  -5   6   4        6.51       -1.96      6.75 o 
  -4   6   4       49.12       56.57      2.39 o 
  -3   6   4      275.60      297.01     10.44 o 
  -2   6   4      223.55      223.90      8.27 o 
  -1   6   4      112.81      108.14      4.79 o 
   0   6   4      271.85      219.95     10.99 o 
   1   6   4      372.24      356.20     11.97 o 
   2   6   4        4.48        7.83      6.09 o 
   3   6   4      130.42      138.39      5.00 o 
   4   6   4        0.04       -7.18      7.18 o 
   5   6   4        5.88       -3.26      9.57 o 
   6   6   4        4.96       -2.83     10.44 o 
  -8   7   4        3.32       -8.70     10.88 o 
  -7   7   4        4.29        2.18      8.70 o 
  -6   7   4       12.09       11.53      2.39 o 
  -5   7   4        1.38        0.65      6.96 o 
  -4   7   4      236.65      268.29     10.88 o 
  -3   7   4      170.66      153.19      6.09 o 
  -2   7   4        6.42        1.52      5.44 o 
  -1   7   4       80.33       82.47      3.48 o 
   0   7   4        1.48        4.91      3.77 o 
   1   7   4      645.21      600.56     15.01 o 
   2   7   4      221.55      230.00      9.57 o 
   3   7   4      101.55      107.06      4.35 o 
   4   7   4        9.67        8.70      2.18 o 
   5   7   4        6.39       12.84      9.36 o 
  -8   8   4        0.14        2.61      9.57 o 
  -7   8   4        7.20        6.53      8.92 o 
  -6   8   4        4.45        8.70      7.62 o 
  -5   8   4        1.30       10.66      7.18 o 
  -4   8   4        0.53        7.62      6.31 o 
  -3   8   4        4.58        8.49      5.66 o 
  -2   8   4       28.39       30.68      1.74 o 
  -1   8   4        6.81        9.79      5.66 o 
   0   8   4      270.92      240.27     10.44 o 
   1   8   4        0.20        2.18      6.09 o 
   2   8   4      125.37      118.59      4.79 o 
   3   8   4       17.63       11.75      8.05 o 
   4   8   4       22.58       25.24      2.61 o 
  -8   9   4        2.41        8.49      9.79 o 
  -7   9   4       23.06        5.88     10.44 o 
  -6   9   4       27.28       23.50      2.61 o 
  -5   9   4      153.96      157.75      6.31 o 
  -4   9   4        8.07        7.18      6.53 o 
  -3   9   4       30.58       30.90      1.96 o 
  -2   9   4       77.51       78.33      3.26 o 
  -1   9   4       26.15       24.37      1.96 o 
   0   9   4       18.82       21.64      1.30 o 
   1   9   4       11.99       10.23      1.96 o 
   2   9   4       98.31      100.75      3.92 o 
   3   9   4        6.45        3.05      7.62 o 
  -7  10   4       31.31       32.86      3.05 o 
  -6  10   4        0.20       -8.27      8.27 o 
  -5  10   4        9.58        7.83      2.39 o 
  -4  10   4        3.17       -0.44      7.18 o 
  -3  10   4      139.82      155.14      6.09 o 
  -2  10   4        0.74       -0.65      6.09 o 
  -1  10   4       31.55       32.20      1.96 o 
   0  10   4        0.05        4.57      4.31 o 
   1  10   4       42.37       32.64      2.18 o 
   2  10   4        0.02       -3.26      6.75 o 
   3  10   4       35.82       36.56      2.61 o 
  -7  11   4       84.79       78.77      3.70 o 
  -6  11   4        0.85        2.39      8.27 o 
  -5  11   4       43.60       36.99      2.83 o 
  -4  11   4       15.12       13.27      2.18 o 
  -3  11   4      258.36      255.02     10.88 o 
  -2  11   4       23.59       18.93      2.18 o 
  -1  11   4       81.14       69.41      3.05 o 
   0  11   4       26.07       25.98      1.54 o 
   1  11   4       11.40       12.19      6.96 o 
   2  11   4       18.24       11.75      2.39 o 
  -6  12   4        1.69       -5.22      9.36 o 
  -5  12   4        0.01        0.00      8.49 o 
  -4  12   4        7.06       10.66      7.83 o 
  -3  12   4       55.56       58.31      2.61 o 
  -2  12   4        2.44       -6.53      7.18 o 
  -1  12   4       91.30       82.90      4.13 o 
   0  12   4        7.18        2.14      5.29 o 
   1  12   4       26.37       21.76      2.39 o 
  -6  13   4        0.01       -8.27      9.14 o 
  -5  13   4      167.80      181.91      7.18 o 
  -4  13   4       10.73        0.44      8.27 o 
  -3  13   4      130.22      134.69      5.44 o 
  -2  13   4       18.23       14.80      8.27 o 
  -1  13   4       70.83       65.06      2.61 o 
   0  13   4       29.17       23.89      4.57 o 
  -5  14   4        0.08       -8.27      9.36 o 
  -4  14   4        2.57        7.83      8.27 o 
  -3  14   4        0.08       -5.00      8.27 o 
  -2  14   4       12.89       14.80      2.39 o 
  -1  14   4      111.74      110.54      4.35 o 
   0  14   4        7.54        0.87      8.05 o 
  -4  15   4        0.11       -4.35      8.49 o 
  -3  15   4       27.69       26.33      2.83 o 
  -2  15   4        0.27       -1.52      8.49 o 
  -1  15   4        4.67        2.61      7.83 o 
   0  15   4       26.16       26.33      2.61 o 
  -2  16   4        6.30        3.48      2.61 o 
  -1  16   4        0.52       -1.74      9.36 o 
  -9   1   5        5.00      -11.10     11.10 o 
  -8   1   5        3.52        9.36      9.14 o 
  -7   1   5       16.68        8.49      2.61 o 
  -6   1   5     1019.65      990.92     20.89 o 
  -5   1   5       32.74       35.69      1.96 o 
  -4   1   5       91.18       92.48      4.13 o 
  -3   1   5      107.00      101.40      3.70 o 
  -2   1   5      721.09      712.62     13.93 o 
  -1   1   5       40.57       35.03      1.74 o 
   0   1   5        3.41        5.07      3.37 o 
   1   1   5       71.66       66.15      2.61 o 
   2   1   5      271.28      251.32     10.44 o 
   3   1   5       22.84       23.28      2.18 o 
   4   1   5       28.76       25.24      2.61 o 
  -9   2   5        0.02       -8.70     10.66 o 
  -8   2   5       32.54       17.19      3.05 o 
  -7   2   5        3.76       -2.39      8.70 o 
  -6   2   5        1.19        5.44      1.96 o 
  -5   2   5       21.30       33.51      1.96 o 
  -4   2   5      390.68      385.36     11.97 o 
  -3   2   5      174.90      162.76      6.96 o 
  -2   2   5       61.06       56.14      2.18 o 
  -1   2   5       11.39        8.27      5.22 o 
   0   2   5        0.01        3.70      3.54 o 
   1   2   5       32.43       32.86      1.74 o 
   2   2   5        2.40       -1.96      6.31 o 
   3   2   5        3.67        2.18      7.18 o 
   4   2   5       19.49       12.84      8.27 o 
  -9   3   5        2.23       14.14      9.79 o 
  -8   3   5        3.23       11.97      9.36 o 
  -7   3   5        3.10        0.00      8.05 o 
  -6   3   5        4.11       -4.35      6.96 o 
  -5   3   5       29.60       29.38      1.96 o 
  -4   3   5      287.95      285.92     11.10 o 
  -3   3   5      140.61      141.87      6.75 o 
  -2   3   5      177.21      145.35      6.31 o 
  -1   3   5      254.05      204.10      9.14 o 
   0   3   5      320.21      292.64      9.03 o 
   1   3   5       56.05       51.35      2.18 o 
   2   3   5      116.81      111.19      4.35 o 
   3   3   5       29.63       29.16      2.18 o 
   4   3   5       58.41       50.92      2.61 o 
  -9   4   5        8.06        7.83     11.10 o 
  -8   4   5        4.36        6.75      8.92 o 
  -7   4   5        0.23      -10.01     10.01 o 
  -6   4   5        2.02       11.75      6.96 o 
  -5   4   5        0.37        4.79      6.09 o 
  -4   4   5       25.75       26.33      1.96 o 
  -3   4   5      271.76      260.46     10.23 o 
  -2   4   5       39.09       29.38      1.74 o 
  -1   4   5       37.23       35.69      1.74 o 
   0   4   5        0.00        3.48      3.69 o 
   1   4   5      348.42      340.75     11.97 o 
   2   4   5      270.91      308.98     12.62 o 
   3   4   5       17.92       12.84      7.83 o 
   4   4   5       51.05       52.22      2.83 o 
  -9   5   5        7.57        9.14     11.53 o 
  -8   5   5        2.15       -0.44      9.79 o 
  -7   5   5        4.46       -2.18      8.49 o 
  -6   5   5       71.65       80.73      3.26 o 
  -5   5   5        3.19        8.92      6.09 o 
  -4   5   5       12.23        2.18      6.31 o 
  -3   5   5       21.22       21.32      1.74 o 
  -2   5   5      413.45      400.59     11.75 o 
  -1   5   5      253.54      226.95      9.57 o 
   0   5   5       18.28       14.54      1.23 o 
   1   5   5      169.02      154.93      6.31 o 
   2   5   5      251.76      254.37     10.01 o 
   3   5   5        6.74       11.97      8.05 o 
   4   5   5        3.37        3.26      8.27 o 
  -8   6   5       34.42       31.55      3.05 o 
  -7   6   5        1.06       -4.13      8.49 o 
  -6   6   5        3.14       11.53      7.40 o 
  -5   6   5        7.36       11.97      7.18 o 
  -4   6   5       92.62      102.27      4.79 o 
  -3   6   5        1.31        1.74      5.44 o 
  -2   6   5      127.20      123.81      5.00 o 
  -1   6   5       37.65       32.42      1.74 o 
   0   6   5      255.66      223.55     10.44 o 
   1   6   5       66.05       62.88      2.39 o 
   2   6   5       25.25       25.89      2.18 o 
   3   6   5        0.40       10.01      6.96 o 
  -8   7   5        0.61        7.40      9.36 o 
  -7   7   5        2.29        9.79      8.05 o 
  -6   7   5        2.51        4.13      7.83 o 
  -5   7   5       32.36       36.34      2.18 o 
  -4   7   5       61.52       62.23      2.39 o 
  -3   7   5       22.12       22.63      1.96 o 
  -2   7   5      112.33      113.58      5.00 o 
  -1   7   5       48.33       46.78      1.96 o 
   0   7   5      196.25      169.51     17.52 o 
   1   7   5        4.25        8.49      6.53 o 
   2   7   5       10.08        9.14      2.18 o 
   3   7   5        8.70        4.79      8.05 o 
  -8   8   5       23.00       14.36     10.66 o 
  -7   8   5       12.92       11.53      2.83 o 
  -6   8   5        2.61       11.31      7.18 o 
  -5   8   5       11.51       15.23      2.18 o 
  -4   8   5       89.45       91.82      3.26 o 
  -3   8   5       13.29       10.88      1.96 o 
  -2   8   5        4.69        8.49      5.88 o 
  -1   8   5       80.96       76.38      2.61 o 
   0   8   5      283.87      283.74     11.10 o 
   1   8   5       92.24       94.87      4.57 o 
   2   8   5        0.63       -5.22      7.18 o 
   3   8   5        0.40        9.57      7.62 o 
  -8   9   5        0.02       -6.31     10.66 o 
  -7   9   5        4.88        0.00      9.36 o 
  -6   9   5        8.96        9.36      8.49 o 
  -5   9   5        6.48       -4.13      8.05 o 
  -4   9   5        9.19       12.19      2.18 o 
  -3   9   5       69.08       64.41      2.83 o 
  -2   9   5       37.67       37.64      2.18 o 
  -1   9   5       12.13       12.84      1.96 o 
   0   9   5      103.27       93.86      2.62 o 
   1   9   5       63.99       62.01      2.61 o 
   2   9   5       11.28       15.01      2.39 o 
  -7  10   5       10.44        3.70      9.79 o 
  -6  10   5        0.23       -8.92      8.92 o 
  -5  10   5       41.87       41.13      2.61 o 
  -4  10   5        2.71        0.00      7.40 o 
  -3  10   5      156.18      140.13      5.88 o 
  -2  10   5      128.76      125.12      5.88 o 
  -1  10   5       10.13       12.19      7.40 o 
   0  10   5        0.05       -0.91      5.22 o 
   1  10   5       16.13       16.54      2.39 o 
   2  10   5       52.74       55.70      2.61 o 
  -7  11   5       26.98       30.46      3.26 o 
  -6  11   5       35.15       38.95      3.05 o 
  -5  11   5       25.31       28.07      2.61 o 
  -4  11   5       17.05        3.48      8.70 o 
  -3  11   5        0.68       -7.40      7.40 o 
  -2  11   5       23.07       24.59      2.18 o 
  -1  11   5       30.62       31.12      2.18 o 
   0  11   5       55.20       56.40      2.94 o 
   1  11   5      110.44      115.32      4.35 o 
  -6  12   5        4.36       12.62      9.36 o 
  -5  12   5       80.96       87.69      3.26 o 
  -4  12   5       13.40       15.45      2.39 o 
  -3  12   5      118.32      114.67      4.57 o 
  -2  12   5        0.12        0.00      6.96 o 
  -1  12   5       46.96       40.25      2.61 o 
   0  12   5        0.16       -2.04      5.36 o 
  -5  13   5       26.94       13.06      9.79 o 
  -4  13   5       12.86       14.80      2.39 o 
  -3  13   5       22.81       24.81      2.61 o 
  -2  13   5        6.92        9.57      7.62 o 
  -1  13   5        1.67       10.23      7.62 o 
   0  13   5        1.92       -8.49      9.14 o 
  -4  14   5        2.03        7.18      8.92 o 
  -3  14   5        1.08        4.79      8.05 o 
  -2  14   5        0.01       -7.83      7.83 o 
  -1  14   5        2.61       11.53      8.05 o 
   0  14   5       23.97       25.02      2.61 o 
  -3  15   5        8.51       -3.48     10.01 o 
  -2  15   5        1.60       -0.65      8.92 o 
  -1  15   5       24.00       23.50      3.05 o 
  -9   0   6        7.34       -5.66     12.19 o 
  -8   0   6      238.34      206.06      8.92 o 
  -7   0   6        0.79        1.31      8.92 o 
  -6   0   6      231.49      212.59      9.36 o 
  -5   0   6        0.07       -4.57      6.96 o 
  -4   0   6      121.24      128.38      5.44 o 
  -3   0   6        6.95       11.10      1.74 o 
  -2   0   6      320.34      304.41     11.31 o 
  -1   0   6       33.81       32.20      1.74 o 
   0   0   6       32.38       34.57      1.63 o 
   1   0   6       16.58       16.97      1.96 o 
   2   0   6        0.25        9.36      5.88 o 
   3   0   6       58.67       52.00      2.61 o 
  -9   1   6        1.36       -8.92     11.75 o 
  -8   1   6       18.28       15.88      3.05 o 
  -7   1   6       50.27       52.44      2.83 o 
  -6   1   6        1.17        9.36      7.18 o 
  -5   1   6       27.33       24.81      2.18 o 
  -4   1   6       22.83       24.15      1.96 o 
  -3   1   6       76.84       75.29      2.61 o 
  -2   1   6      199.39      199.10      9.14 o 
  -1   1   6      301.40      261.98     10.44 o 
   0   1   6      182.73      172.86      8.49 o 
   1   1   6       57.47       73.76      2.61 o 
   2   1   6        3.99       -2.61      6.53 o 
   3   1   6       62.34       55.70      2.61 o 
  -9   2   6        0.41        6.75     10.66 o 
  -8   2   6       46.36       36.12      3.05 o 
  -7   2   6        8.81        7.62      8.70 o 
  -6   2   6       45.42       58.97      2.83 o 
  -5   2   6       30.62       34.60      2.18 o 
  -4   2   6       20.73       16.54      1.74 o 
  -3   2   6        0.01       -6.31      6.31 o 
  -2   2   6       33.14       34.81      1.96 o 
  -1   2   6        0.45       -2.61      5.44 o 
   0   2   6       22.76       20.64      1.30 o 
   1   2   6      198.47      168.42      6.75 o 
   2   2   6       64.69       51.57      2.83 o 
   3   2   6        3.68        0.00      7.62 o 
  -9   3   6        0.26      -10.88     10.88 o 
  -8   3   6       22.40       15.01      2.83 o 
  -7   3   6        0.07       -1.31      8.05 o 
  -6   3   6       20.05       15.01      8.27 o 
  -5   3   6        1.23        8.92      6.53 o 
  -4   3   6        0.00        2.61      5.88 o 
  -3   3   6       38.12       47.44      2.18 o 
  -2   3   6       26.38       28.29      1.74 o 
  -1   3   6        0.04        5.44      5.22 o 
   0   3   6      109.04      102.15      6.75 o 
   1   3   6      214.60      201.49      8.27 o 
   2   3   6        7.89       -2.83      7.40 o 
   3   3   6        5.78        7.18      8.05 o 
  -9   4   6        5.58       -0.65     10.44 o 
  -8   4   6        2.99       -1.96      9.79 o 
  -7   4   6        2.21        3.92      8.49 o 
  -6   4   6        0.00       -6.75      7.40 o 
  -5   4   6       51.94       60.06      2.61 o 
  -4   4   6      123.42      109.01      4.79 o 
  -3   4   6       75.39       69.41      2.61 o 
  -2   4   6       29.46       29.81      1.96 o 
  -1   4   6       21.00       21.54      1.74 o 
   0   4   6      218.97      204.48     12.51 o 
   1   4   6       12.04       11.31      1.96 o 
   2   4   6      247.26      219.77      8.92 o 
   3   4   6       53.39       65.50      2.83 o 
  -8   5   6        4.22       -3.70      9.36 o 
  -7   5   6       22.75       24.37      2.61 o 
  -6   5   6       53.52       49.83      2.61 o 
  -5   5   6       48.62       46.56      2.39 o 
  -4   5   6       39.57       35.25      2.39 o 
  -3   5   6      144.21      119.68      5.88 o 
  -2   5   6        4.51        5.66      6.09 o 
  -1   5   6      104.71       92.04      3.92 o 
   0   5   6        0.53        3.22      4.12 o 
   1   5   6       27.18       30.25      2.18 o 
   2   5   6       44.42       55.70      2.61 o 
   3   5   6       32.59       37.21      2.61 o 
  -8   6   6        1.36       17.19     10.66 o 
  -7   6   6        9.86        4.79      2.61 o 
  -6   6   6       28.00       28.72      2.39 o 
  -5   6   6      104.65      107.06      3.92 o 
  -4   6   6       21.31       22.63      1.96 o 
  -3   6   6        5.23        2.39      6.09 o 
  -2   6   6      212.75      199.97      7.18 o 
  -1   6   6       94.47       88.56      4.13 o 
   0   6   6       81.63       72.48      2.07 o 
   1   6   6      167.84      162.98      6.09 o 
   2   6   6        1.27        3.48      7.40 o 
  -8   7   6        4.57        0.00     10.23 o 
  -7   7   6        0.35        4.35      8.70 o 
  -6   7   6       36.93       41.13      2.61 o 
  -5   7   6        0.09       -2.39      6.75 o 
  -4   7   6        1.20       -3.70      6.96 o 
  -3   7   6       56.69       66.58      2.83 o 
  -2   7   6      131.65      132.08      5.66 o 
  -1   7   6      143.70      124.68      6.09 o 
   0   7   6       48.39       50.94      3.59 o 
   1   7   6        8.67        7.83      2.18 o 
   2   7   6       13.84       16.75      2.18 o 
  -8   8   6        6.46        8.05     10.88 o 
  -7   8   6        7.83       13.93      9.14 o 
  -6   8   6       11.55        2.39      8.05 o 
  -5   8   6        4.92        7.83      7.40 o 
  -4   8   6        8.49        8.49      7.18 o 
  -3   8   6       21.69       24.15      2.18 o 
  -2   8   6       20.82       21.32      2.18 o 
  -1   8   6      152.26      147.53      6.31 o 
   0   8   6       79.43       73.28      2.04 o 
   1   8   6       45.76       45.69      2.61 o 
   2   8   6      104.61      103.36      5.00 o 
  -7   9   6        7.17        3.26      9.79 o 
  -6   9   6        0.24       -9.14      9.14 o 
  -5   9   6       12.43       11.31      8.05 o 
  -4   9   6        0.80       -3.05      7.62 o 
  -3   9   6       18.86       19.58      2.18 o 
  -2   9   6        1.75        3.26      6.31 o 
  -1   9   6        9.09        7.40      2.18 o 
   0   9   6       79.96       80.71      2.66 o 
   1   9   6        0.22       -5.44      7.83 o 
  -7  10   6        0.02       -3.92     10.01 o 
  -6  10   6        1.83       10.23      9.14 o 
  -5  10   6       66.83       74.85      3.70 o 
  -4  10   6        2.34       -8.05      8.05 o 
  -3  10   6        3.55        4.35      7.40 o 
  -2  10   6        1.59        6.09      6.96 o 
  -1  10   6       26.54       21.11      2.39 o 
   0  10   6        0.91       -0.12      5.22 o 
  -6  11   6       10.09       10.88      2.83 o 
  -5  11   6      115.15      109.67      3.92 o 
  -4  11   6        0.06        2.39      8.27 o 
  -3  11   6        7.25       11.53      2.18 o 
  -2  11   6        9.52       11.10      7.40 o 
  -1  11   6        0.60        8.49      7.40 o 
   0  11   6       25.31       12.19      8.70 o 
  -6  12   6        1.88      -11.31     11.31 o 
  -5  12   6       24.11       18.28     10.01 o 
  -4  12   6        2.06        8.27      8.49 o 
  -3  12   6        5.93        6.09      8.49 o 
  -2  12   6        2.13       -7.83      8.05 o 
  -1  12   6        2.92       11.53      6.96 o 
   0  12   6        0.75        0.44      7.83 o 
  -5  13   6       19.65       20.24      2.83 o 
  -4  13   6        1.25        8.70      9.14 o 
  -3  13   6       31.02       33.29      2.83 o 
  -2  13   6        0.64        7.83      7.83 o 
  -1  13   6       11.30       -2.18      9.36 o 
   0  13   6        0.12        4.35      8.27 o 
  -3  14   6       36.20       39.38      3.05 o 
  -2  14   6       15.62       13.49      9.79 o 
  -1  14   6        1.66       -6.96      9.36 o 
  -8   1   7      153.19      120.33      5.88 o 
  -7   1   7        3.17        7.83      8.05 o 
  -6   1   7        0.02       -7.62      7.62 o 
  -5   1   7        1.25       10.23      6.96 o 
  -4   1   7      155.07      157.10      6.96 o 
  -3   1   7        5.85        2.18      1.74 o 
  -2   1   7       17.58       16.32      1.74 o 
  -1   1   7        9.55       10.44      1.96 o 
   0   1   7       48.93       46.90      1.54 o 
   1   1   7       18.68       16.75      2.18 o 
   2   1   7       23.51       22.63      2.39 o 
  -8   2   7        5.47      -10.88     10.88 o 
  -7   2   7       15.80       14.80      2.61 o 
  -6   2   7       46.68       47.44      2.61 o 
  -5   2   7       59.26       63.32      2.83 o 
  -4   2   7       57.79       55.70      2.39 o 
  -3   2   7        0.50        7.18      5.88 o 
  -2   2   7        0.12        5.00      5.44 o 
  -1   2   7       21.83       23.28      1.96 o 
   0   2   7       28.79       25.49      1.54 o 
   1   2   7        1.72        3.70      6.75 o 
   2   2   7       13.20       11.31      2.39 o 
  -8   3   7       10.25       11.75      8.70 o 
  -7   3   7        0.72       -5.66      9.57 o 
  -6   3   7        0.00        5.88      7.18 o 
  -5   3   7        0.05        3.92      6.75 o 
  -4   3   7        1.01       -0.44      6.75 o 
  -3   3   7        9.59        8.70      1.96 o 
  -2   3   7        2.82        7.40      6.09 o 
  -1   3   7       86.26       92.48      3.26 o 
   0   3   7      363.05      320.21      9.06 o 
   1   3   7      139.64      132.51      5.88 o 
   2   3   7        1.32       -3.70      8.27 o 
  -8   4   7        0.96        5.44     10.01 o 
  -7   4   7        2.38        6.75      8.27 o 
  -6   4   7        0.65        2.18      7.83 o 
  -5   4   7       27.41       26.11      2.39 o 
  -4   4   7        8.04       10.01      1.96 o 
  -3   4   7        3.91        5.00      6.31 o 
  -2   4   7       35.60       38.51      2.18 o 
  -1   4   7      404.46      376.44     13.93 o 
   0   4   7       64.11       65.06      1.76 o 
   1   4   7        8.18       13.27      7.40 o 
  -8   5   7       19.24       11.10     10.66 o 
  -7   5   7        1.90       13.93      8.49 o 
  -6   5   7       27.44       29.16      2.61 o 
  -5   5   7       10.54       11.10      2.18 o 
  -4   5   7       42.28       45.26      2.39 o 
  -3   5   7      149.05      158.19      6.53 o 
  -2   5   7       31.07       35.90      2.18 o 
  -1   5   7       39.74       38.08      2.18 o 
   0   5   7       83.31       75.47      2.28 o 
   1   5   7        2.22        9.14      6.96 o 
  -8   6   7        9.49       10.88     10.23 o 
  -7   6   7        8.51        8.70      9.14 o 
  -6   6   7        9.86        2.39      8.05 o 
  -5   6   7       15.35       14.58      7.83 o 
  -4   6   7        0.65        2.83      6.75 o 
  -3   6   7       40.76       42.87      2.39 o 
  -2   6   7       32.89       28.07      2.39 o 
  -1   6   7        5.10       10.44      6.96 o 
   0   6   7        0.16        0.11      4.77 o 
   1   6   7        2.64        1.74      2.18 o 
  -7   7   7        8.61       11.75     10.01 o 
  -6   7   7        0.14       -1.52      9.14 o 
  -5   7   7       13.52        8.92      8.05 o 
  -4   7   7       56.36       61.14      3.05 o 
  -3   7   7        8.96       -1.31      7.62 o 
  -2   7   7      102.26      104.23      3.70 o 
  -1   7   7        4.28        3.48      7.18 o 
   0   7   7        2.96        4.81      5.14 o 
  -7   8   7        0.00       -9.79      9.79 o 
  -6   8   7       10.92       12.19      2.61 o 
  -5   8   7       10.53       14.58      2.39 o 
  -4   8   7        2.43        6.09      8.05 o 
  -3   8   7       12.83       12.40      7.40 o 
  -2   8   7      100.59      102.27      3.70 o 
  -1   8   7       39.12       40.91      2.61 o 
   0   8   7        5.23        4.61      8.05 o 
  -7   9   7        8.59        6.96     10.88 o 
  -6   9   7        6.17       -9.79      9.79 o 
  -5   9   7       15.55       14.36      8.49 o 
  -4   9   7       17.04       13.93      8.49 o 
  -3   9   7        0.84       -5.88      7.62 o 
  -2   9   7       70.01       63.75      3.05 o 
  -1   9   7       28.16       28.72      2.39 o 
   0   9   7        2.44       -8.49      8.49 o 
  -6  10   7        0.48       10.66      9.14 o 
  -5  10   7        2.31       -8.92      9.57 o 
  -4  10   7        1.86       -1.09      7.40 o 
  -3  10   7        2.34        1.52      7.40 o 
  -2  10   7       35.02       38.51      2.61 o 
  -1  10   7       10.24        8.05      8.49 o 
   0  10   7        0.77        5.22      7.40 o 
  -4  11   7        9.28        8.05      8.05 o 
  -3  11   7       27.28       29.38      2.61 o 
  -2  11   7       25.59       30.68      2.83 o 
  -1  11   7       59.09       71.81      3.48 o 
   0  11   7        2.50        7.18      8.27 o 
  -4  12   7       18.19       11.31      9.57 o 
  -3  12   7        1.76       -3.92      8.70 o 
  -2  12   7        0.16        2.83      8.49 o 
  -1  12   7       10.95       15.23      8.92 o 
  -8   0   8       53.43       50.26      3.26 o 
  -7   0   8        5.44        3.48      8.70 o 
  -6   0   8      138.75      141.65      5.88 o 
  -5   0   8       28.98       32.42      2.61 o 
  -4   0   8        4.16       -3.26      7.40 o 
  -3   0   8       68.68       73.76      2.61 o 
  -2   0   8      167.21      178.21      7.83 o 
  -1   0   8        1.18       -3.05      7.40 o 
   0   0   8        2.68        0.23     10.01 o 
  -8   1   8        6.41        3.26      9.57 o 
  -7   1   8        1.17       -9.36      9.36 o 
  -6   1   8        1.35       -8.49      8.49 o 
  -5   1   8        0.07       -0.44      7.40 o 
  -4   1   8       30.31       33.73      2.39 o 
  -3   1   8       17.60       20.02      2.18 o 
  -2   1   8        2.54       11.31      6.75 o 
  -1   1   8        9.49       11.97      2.18 o 
   0   1   8        9.52        1.96      5.53 o 
  -8   2   8        2.97        1.52      9.79 o 
  -7   2   8        1.19       -0.44      9.14 o 
  -6   2   8        0.35       12.84      7.18 o 
  -5   2   8        4.02        6.53      8.05 o 
  -4   2   8       19.12       23.06      2.18 o 
  -3   2   8        6.85        6.09      2.18 o 
  -2   2   8        9.25        9.14      7.18 o 
  -1   2   8       44.98       44.17      2.61 o 
   0   2   8       20.20       17.14      3.92 o 
  -8   3   8       11.07        9.79      9.14 o 
  -7   3   8       10.56        3.05      9.14 o 
  -6   3   8        0.24        4.79      8.27 o 
  -5   3   8        7.02        2.18      7.62 o 
  -4   3   8        0.00       -0.87      6.96 o 
  -3   3   8        3.55        5.44      7.40 o 
  -2   3   8       30.52       31.33      2.39 o 
  -1   3   8       14.85        5.22      7.62 o 
   0   3   8        7.06        7.17      5.07 o 
  -8   4   8        0.24      -10.44     10.44 o 
  -7   4   8       10.47       -6.53      9.57 o 
  -6   4   8       57.84       58.75      2.83 o 
  -5   4   8       44.75       45.69      2.83 o 
  -4   4   8       11.50       11.53      2.18 o 
  -3   4   8       76.50       77.03      3.48 o 
  -2   4   8       62.83       61.14      2.83 o 
  -1   4   8        9.75        7.83      2.18 o 
   0   4   8       22.27       23.37      3.81 o 
  -7   5   8        6.87        5.66      9.14 o 
  -6   5   8        7.28       13.93      8.27 o 
  -5   5   8        0.83       -7.18      7.18 o 
  -4   5   8        7.09        7.18      7.18 o 
  -3   5   8       66.05       70.50      3.48 o 
  -2   5   8       15.31       13.49      2.18 o 
  -1   5   8       12.09        5.00      7.40 o 
   0   5   8       64.34       66.58      3.05 o 
  -7   6   8       20.75        7.40      9.79 o 
  -6   6   8        0.73        1.09      2.39 o 
  -5   6   8        0.02       -7.83      7.83 o 
  -4   6   8       40.40       41.56      2.61 o 
  -3   6   8       17.11       13.49      7.40 o 
  -2   6   8      100.69      114.02      4.13 o 
  -1   6   8       27.27       30.03      2.39 o 
   0   6   8        5.29       13.06      7.62 o 
  -7   7   8        8.19       13.27      9.57 o 
  -6   7   8       16.64       22.19      2.61 o 
  -5   7   8        6.85       -0.87      8.92 o 
  -4   7   8      134.15      154.27      6.09 o 
  -3   7   8        8.04        8.05      8.92 o 
  -2   7   8        1.16       11.97      7.62 o 
  -1   7   8        6.13        0.44      7.83 o 
   0   7   8       17.76       18.71      2.39 o 
  -6   8   8        0.41        0.00      8.05 o 
  -5   8   8        3.10        3.48      2.39 o 
  -4   8   8       62.13       65.06      3.05 o 
  -3   8   8       30.85       16.32      8.92 o 
  -2   8   8       17.95        4.79      8.49 o 
  -1   8   8        0.15       -3.48      8.27 o 
   0   8   8       11.51       13.93      8.92 o 
  -6   9   8        3.57      -10.23     10.23 o 
  -5   9   8        0.20        6.75      7.83 o 
  -4   9   8        0.44        2.61      8.05 o 
  -3   9   8       28.36       35.03      2.61 o 
  -2   9   8       20.41       22.63      2.61 o 
  -1   9   8       10.16       14.80      2.61 o 
   0   9   8       50.80       60.93      3.05 o 
  -5  10   8        0.19      -10.01     10.01 o 
  -4  10   8        0.10       -6.31      8.49 o 
  -3  10   8       38.27       37.64      3.05 o 
  -2  10   8        0.02       -8.92      8.92 o 
  -1  10   8        0.72        9.14      7.83 o 
  -3  11   8        0.10        5.22      9.14 o 
  -7   1   9        2.17       -5.88      8.92 o 
  -6   1   9       13.35       12.19      9.36 o 
  -5   1   9        2.83       -3.92      7.40 o 
  -4   1   9        0.01        6.09      7.40 o 
  -3   1   9        2.66        0.44      8.05 o 
  -2   1   9       11.47        6.96      7.83 o 
  -1   1   9       14.17       13.71      8.92 o 
   0   1   9       24.62       28.29      2.61 o 
  -7   2   9        2.57        9.79      8.05 o 
  -6   2   9       10.90       10.23      9.14 o 
  -5   2   9       25.46       17.41      2.83 o 
  -4   2   9       22.16       16.97      9.36 o 
  -3   2   9       21.28       24.81      2.39 o 
  -2   2   9        0.01       -7.62      7.62 o 
  -1   2   9       13.76       15.01      2.61 o 
   0   2   9        3.38       13.06      7.62 o 
  -7   3   9        0.00        2.18      8.92 o 
  -6   3   9        1.05       -0.44      8.70 o 
  -5   3   9        1.21       -5.44      9.14 o 
  -4   3   9       11.38        8.05      8.27 o 
  -3   3   9       50.93       59.84      2.83 o 
  -2   3   9      173.02      183.65      8.27 o 
  -1   3   9       58.46       72.24      3.05 o 
   0   3   9        0.51        3.70      7.40 o 
  -6   4   9       14.07       11.53      2.61 o 
  -5   4   9       14.65       17.41      2.61 o 
  -4   4   9        4.24        5.44      8.49 o 
  -3   4   9      131.88      145.79      5.44 o 
  -2   4   9        1.53        6.31      7.83 o 
  -1   4   9        3.01       -5.00      8.27 o 
   0   4   9       24.35       25.02      2.61 o 
  -6   5   9        8.88        5.88      9.14 o 
  -5   5   9       32.29       34.60      2.83 o 
  -4   5   9       11.00        1.96      9.14 o 
  -3   5   9        3.33        1.52      8.49 o 
  -2   5   9       29.77       30.46      2.61 o 
  -1   5   9        0.67        5.66      7.62 o 
   0   5   9        3.14       -5.00      9.14 o 
  -6   6   9        5.55        2.83      9.14 o 
  -5   6   9        1.06        4.79      7.83 o 
  -4   6   9        2.07        4.57      8.27 o 
  -3   6   9        2.14       -3.70      8.70 o 
  -2   6   9        2.03        1.96      7.62 o 
  -1   6   9        8.08       11.10      2.61 o 
  -5   7   9       20.47       17.41     10.23 o 
  -4   7   9        4.57       -0.65      8.49 o 
  -3   7   9        0.28       -8.70      8.70 o 
  -2   7   9       22.32       29.38      2.83 o 
  -1   7   9        3.84       -1.09      9.36 o 
  -4   8   9       27.02       29.38      3.05 o 
  -3   8   9       12.17       12.62      9.36 o 
  -2   8   9        0.76        0.65      8.49 o 
  -5   0  10        1.83       10.01      8.70 o 
  -4   0  10       18.43       20.89      2.83 o 
  -3   0  10        3.32       10.88      8.27 o 
  -2   0  10        0.43       -2.18      8.27 o 
  -5   1  10        2.31       -9.79      9.79 o 
  -4   1  10       11.23        9.36      2.83 o 
  -3   1  10        0.00        3.26      8.70 o 
  -2   1  10        9.11       10.01      8.27 o 
  -5   2  10        2.17       -2.83      2.83 o 
  -4   2  10       21.57       25.46      2.83 o 
  -3   2  10        6.89        4.57      2.61 o 
  -2   2  10        6.72        8.27      9.14 o 
  -5   3  10       26.54       28.94      3.05 o 
  -4   3  10        2.12       -1.74      8.92 o 
  -3   3  10        1.32        2.18      8.70 o 
  -4   4  10       50.94       61.58      3.26 o 
  -3   4  10       21.03       29.59      2.83 o 
                                                 
